# Supplementary material for: Effects of diet type on the core fecal bacterial taxa and the dysbiosis index of healthy adult dogs
Source: Front Vet Sci. 2025 Jun 30;12:1572875. doi: 10.3389/fvets.2025.1572875 (PMC12258293; doi:10.3389/fvets.2025.1572875)
Supplement: Supplementary file 1 [file Supplementary_file_1.xlsx]

## Sheet: Sheet1
Target	Primer*	Probe	Amplicon length(bp)	Annealing temperature (°C)	Melting temperature (°C)	Efficiency (%)	R2	As used in: Reference
Bacteroides	TCGGCTAACTCCGTGCCAGC ACACCACGAATTCCGCCCACC	N/A	184	52	84	92.4	0.995	Sung [1]
Bifidobacterium	TCGCGTCYGGTGTGAAAG CCACATCCAGCRTCCAC	N/A	243	60	86.5	99.2	0.998	Sung [1]
Blautia	TCTGATGTGAAAGGCTGGGGCTTA GGCTTAGCCACCCGACACCTA	N/A	250	56	84	91.9	0.996	AlShawaqfeh [2]
Clostridium hiranonis	AGTAAGCTCCTGATACTGTCT AGGGAAAGAGGAGATTAGTCC	N/A	401	59	85.5	96.2	0.995	AlShawaqfeh [2]
Collinsella	GGTAATACCCGATGACCCCG TCTCATCCCTGCTGAAAGCG	N/A	288	60.3	90.5	97	0.999	Designed in house
Escherichia coli	GTTAATACCTTTGCTCATTGA ACCAGGGTATCTAATCCTGTT	N/A	340	55	86.5	99.5	0.997	AlShawaqfeh [2]
Faecalibacterium	GAAGGCGGCCTACTGGGCAC GTGCAGGCGAGTTGCAGCCT	N/A	597	60	85.5	92.9	0.994	AlShawaqfeh [2]
Fusobacterium	KGGGCTCAACMCMGTATTGCGT TCGCGTTAGCTTGGGCGCTG	N/A	253	50.5	84	100.2	0.991	AlShawaqfeh [2]
Prevotella corpi	ACCACTTGGGGATAACCTTG TACATGCAAAAAGCCTCACGAGGC	N/A	347	58.4	85	100.5	0.994	Verbrugghe [3]
Ruminococcus gnavus	CATCTGAATCGCCGCCTTTG CCTGCGTTACGATCAAAGCG	N/A	350	60	86.5	95.8	0.998	Designed in house
Streptococcus	TTATTTGAAAGGGGCAATTGCT GTGAACTTTCCACTCTCACAC	N/A	279	54	87	100.3	0.992	AlShawaqfeh [2]
Turicibacter	CAGACGGGGACAACGATTGGA TACGCATCGTCGCCTTGGTA	N/A	140	57	83	90	0.998	AlShawaqfeh [2]
Universal bacteria	CCTACGGGAGGCAGCAGT ATTACCGCGGCTGCTGG	N/A	177	59	83	98	0.998	AlShawaqfeh [2]
C. perfringens	CGCATAACGTTGAAAGATGG CCTTGGTAGGCCGTTACCC	5'- TCATCATTCAACCAAAGGAGCAATCC -3'	106	58	N/A	90.7	0.992	Wise [4]
Total Lactobacillus	AGCAGTAGGGAATCTTCCA CACCGCTACACATGGAG	N/A	341	58	84.5	99.2	0.992	Walter [5]; Heilig [6]
*Primer: forward primer on the top, reverse primer at the bottom
1. Sung, C.H.; Marsilio, S.; Chow, B.; Zornow, K.A.; Slovak, J.E.; Pilla, R.; Lidbury, J.A.; Steiner, J.M.; Park, S.Y.; Hong, M.P.; et al. Dysbiosis index to evaluate the fecal microbiota in healthy cats and cats with chronic enteropathies. J Feline Med Surg 2022, 24, e1-e12.
2. AlShawaqfeh, M.K.; Wajid, B.; Minamoto, Y.; Markel, M.; Lidbury, J.A.; Steiner, J.M.; Serpedin, E.; Suchodolski, J.S. A dysbiosis index to assess microbial changes in fecal samples of dogs with chronic inflammatory enteropathy. FEMS Microbiol Ecol 2017, 93.
3. Verbrugghe, P.; Van Aken, O.; Hallenius, F.; Nilsson, A. Development of a real-time quantitative PCR method for detection and quantification of Prevotella copri. BMC Microbiol 2021, 21, 23.
4. Wise MG, Siragusa GR. Quantitative detection of Clostridium perfringens in the broiler fowl gastrointestinal tract by real-time PCR. Appl Environ Microbiol. 2005 Jul;71(7):3911-6. doi: 10.1128/AEM.71.7.3911-3916.2005. PMID: 16000804; PMCID: PMC1169009.
5. Walter J, Hertel C, Tannock GW, Lis CM, Munro K, Hammes WP. Detection of Lactobacillus, Pediococcus, Leuconostoc, and Weissella species in human feces by using group-specific PCR primers and denaturing gradient gel electrophoresis. Appl Environ Microbiol. 2001 Jun;67(6):2578-85. doi: 6. 10.1128/AEM.67.6.2578-2585.2001. PMID: 11375166; PMCID: PMC92910.
6. Heilig HG, Zoetendal EG, Vaughan EE, Marteau P, Akkermans AD, de Vos WM. Molecular diversity of Lactobacillus spp. and other lactic acid bacteria in the human intestine as determined by specific amplification of 16S ribosomal DNA. Appl Environ Microbiol. 2002 Jan;68(1):114-23. doi: 10.1128/AEM.68.1.114-123.2002. PMID: 11772617; PMCID: PMC126540.
